# Supplementary material for: Characterization of Non-heading Mutation in Heading Chinese Cabbage (Brassica rapa L. ssp. pekinensis)
Source: Front Plant Sci. 2019 Feb 12;10:112. doi: 10.3389/fpls.2019.00112 (PMC6379458; doi:10.3389/fpls.2019.00112)
Supplement: Supplementary file 1 [file Data_Sheet_1.zip]

Archive with 10 entries (10 files):
- Data Sheet 1/Supplementary Figure 1.tif
- Data Sheet 1/Supplementary Figure 2.tif
- Data Sheet 1/Supplementary Figure 3.tif
- Data Sheet 1/Supplementary Figure 4.TIF
- Data Sheet 1/Supplementary Figure 5.tif
- Data Sheet 1/Supplementary Figure 6.tif
- Data Sheet 1/Supplementary Figure 7.tif
- Data Sheet 1/Supplementary Figure 8.tif
- Data Sheet 1/Supplementary figure legends.docx
- Data Sheet 1/Supplementary Tables.xlsx
