# Supplementary material for: Characterization of Non-heading Mutation in Heading Chinese Cabbage (Brassica rapa L. ssp. pekinensis)
Source: Front Plant Sci. 2019 Feb 12;10:112. doi: 10.3389/fpls.2019.00112 (PMC6379458; doi:10.3389/fpls.2019.00112)
Supplement: Supplementary file 1 [file Data_Sheet_1.zip › Data Sheet 1/Supplementary Tables.xlsx]

## Sheet: Supplementary Table S1 
Supplementary Table S1. Primers for qRT-PCR.
Gene ID	Primer Name	Sequence (5'-3')
Bra000584	aux1.1-F	TCTTGGGTAGTTGGACTGCATAC
	aux1.1-R	TCCAAAGAGAAGAAAGGAGCAG
Bra005136	aux1.2-F	TAGCGGTTCTGCACTAAGCA
	aux1.2-R	GTAACACTATTCCTGACAACATCCC
Bra017136	aux1.3-F	CCGGTTCTGCACTAAGCAA
	aux1.3-R	GAACGAGTACGGTAGTGTCAGAAG
Bra008105	PIN1-F	CATAAGCAACAAGGCGCAG
	PIN1-R	AAAGAGATGAGGGACCAAGTGA
Bra002919	IAMT1-F	CACTTGTCTCTAACTCTTGCATGG
	IAMT1-R	TGAGAGAGCCAATGCAAAGA
Bra018280	TCP10-F	GCAATGAAAACGTTCTTCCC
	TCP10-R	TGGGTGAAGAGAGAGACCAAG
Bra001579	TCP4.1-F	AAAGCCAGCTTTATTCTCAGAGG
	TCP4.1-R	GTGGTGAGTAGGATCAAACCAAG
Bra021586	TCP4.2-F	TTATCGCTGCACTCGTTCC
	TCP4.2-R	CAGTCTCTGAATCGACTGTTGC
Bra027284	TCP4.3-F	AAACTCGAATCTCTCCGTCG
	TCP4.3-R	CAGCGATAGAATCCGAATCC
Bra030952	TCP3-F	CATCATGAAAGCTAAATCCGC
	TCP3-R	CTCGACTGATGATGATGATGC
Bra009081	Bractin7-F	CGAAACAACTTACAACTCCA
	Bractin7-R	CTCTTTGCTCATACGGTCA

## Sheet: Supplementary Table S2
Supplementary Table S2. Leaf angle of different layers in late rosette, folding and heading stages.
Number of the leaf layer		1	2	3	4	5	6	7	8
Wild type	Rosette stage	10°	25°	45°	75°	90°	-	-	-
	Folding stage	30°	45°	60°	75°	85°	90°	90°	90°
	Heading stage	10°	30°	45°	60°	75°	90°	90°	90°
fg-1	Rosette stage	0°	10°	25°	45°	-	-	-	-
	Folding stage	0°	15°	30°	40°	45°	75°	80°	90°
	Heading stage	0°	15°	15°	30°	45°	60°	60°	85°

## Sheet: Supplementary Table S3
Supplementary Table S3. Leaf length, width and area in late rosette and heading stages. Each value is the mean ± SE for three plants. Different letters indicate significant differences between treatments (P<0.05) according to Duncan’s multiple range test.
Type	Late rosette stage			Heading stage
	Leaf length (cm)	Leaf width (cm)	Leaf area (cm2)	Leaf length (cm)	Leaf width (cm)	Leaf area (cm2)
Wild type	15.0±0.42 a	7.7±0.15 a	94.8±2.2 a	20.5±0.08 a	9.23±0.45 a	150.2±2.06 a
fg-1	10.9±0.34 b	8.1±0.55 a	72.8±5.6 b	17.3±0.28 b	9.76±0.09 a	124.2±3.08 b

## Sheet: Supplementary Table S4
Supplementary Table S4. Summary of RNA-seq data. 1, 2 and 3 represent three biological repeats. WT and fg-1 represent wild type and fg-1 mutant plants, respectively. Abbreviations a, b, c and d represent the apical, middle, bottom and basal portions of the leaf, respectively.
Sample name	Clean reads	Q30(%)	Total mapped	Uniquely mapped
WT1a	57426658	94.02	51658134 (89.95%)	50322801 (87.63%)
WT2a	51630148	94.2	46273203 (89.62%)	45130877 (87.41%)
WT3a	53206358	93.64	47978312 (90.17%)	46704318 (87.78%)
WT1b	53569122	93.75	48159372 (89.9%)	46999304 (87.74%)
WT2b	63769566	93.87	57572143 (90.28%)	56114621 (88%)
WT3b	58254236	91.1	51509542 (88.42%)	50282597 (86.32%)
WT1c	59796432	94.03	53686273 (89.78%)	52428749 (87.68%)
WT2c	51194326	93.98	46215244 (90.27%)	45083156 (88.06%)
WT3c	50755438	91.51	44697561 (88.06%)	43618579 (85.94%)
WT1d	54415644	93.11	48508111 (89.14%)	47388521 (87.09%)
WT2d	55543148	92.84	49347409 (88.85%)	48245808 (86.86%)
WT3d	55990144	91.45	49139376 (87.76%)	47987320 (85.71%)
fg-11a	65173380	91.9	57862939 (88.78%)	56436845 (86.59%)
fg-12a	47320500	91.53	41750318 (88.23%)	40730668 (86.07%)
fg-13a	55716986	93.81	50082813 (89.89%)	48878788 (87.73%)
fg-11b	62947514	91.22	55297989 (87.85%)	53987612 (85.77%)
fg-12b	42237004	94.35	38225348 (90.5%)	37308511 (88.33%)
fg-13b	54510698	93.48	49315659 (90.47%)	48004453 (88.06%)
fg-11c	58363616	91.55	51479218 (88.2%)	50261068 (86.12%)
fg-12c	53469864	93.73	48105715 (89.97%)	46902908 (87.72%)
fg-13c	61199198	93.62	55071948 (89.99%)	53658891 (87.68%)
fg-11d	47052966	91.49	41054594 (87.25%)	40127400 (85.28%)
fg-12d	46161850	93.91	41134657 (89.11%)	40154537 (86.99%)
fg-13d	53195100	93.67	47483360 (89.26%)	46334364 (87.1%)

## Sheet: Supplementary Table S5
Supplementary Table S5. Number of DEGs between fg-1 and wild type in four leaf sections
Comparison group	fg-1a vs WTa	fg-1b vs WTb	fg-1c vs WTc	fg-1d vs WTd
NO. of total DEGs	7669	5022	3907	4823
NO. of up-regulated genes	3703	2397	2007	2733
NO. of down-regulated genes	3966	2625	1900	2090

## Sheet: Supplementary Table S6
Supplementary Table S6. List of clustering analysis of the different expressed auxin influx and efflux carrier genes, IAMT1 and TCPs between fg-1 and WT.
Gene ID	Blast swiss prot
Subcluster a
Bra003938	sp|Q9S7Z8|PIN3_ARATH Auxin efflux carrier component 3 OS=Arabidopsis thaliana GN=PIN3 PE=1 SV=1//3.07997e-40
Bra009636	sp|Q9LFB2|LAX1_ARATH Auxin transporter-like protein 1 OS=Arabidopsis thaliana GN=LAX1 PE=2 SV=1//0
Bra026669	sp|Q8RWZ6|PIN4_ARATH Auxin efflux carrier component 4 OS=Arabidopsis thaliana GN=PIN4 PE=1 SV=1//0
Subcluster b
Bra000039	sp|Q96247|AUX1_ARATH Auxin transporter protein 1 OS=Arabidopsis thaliana GN=AUX1 PE=1 SV=1//0
Bra016366	sp|Q940Y5|PIN7_ARATH Auxin efflux carrier component 7 OS=Arabidopsis thaliana GN=PIN7 PE=1 SV=2//0
Bra015546	sp|Q9S836|LAX2_ARATH Auxin transporter-like protein 2 OS=Arabidopsis thaliana GN=LAX2 PE=2 SV=1//1.11536e-07
Bra016173	sp|Q9S7Z8|PIN3_ARATH Auxin efflux carrier component 3 OS=Arabidopsis thaliana GN=PIN3 PE=1 SV=1//2.26265e-27
Bra012358	sp|Q940Y5|PIN7_ARATH Auxin efflux carrier component 7 OS=Arabidopsis thaliana GN=PIN7 PE=1 SV=2//0
Bra005136	sp|Q96247|AUX1_ARATH Auxin transporter protein 1 OS=Arabidopsis thaliana GN=AUX1 PE=1 SV=1//0
Bra017136	sp|Q96247|AUX1_ARATH Auxin transporter protein 1 OS=Arabidopsis thaliana GN=AUX1 PE=1 SV=1//0
Subcluster c
Bra000160	sp|Q9FEL7|LAX2_MEDTR Auxin transporter-like protein 2 OS=Medicago truncatula GN=LAX2 PE=2 SV=1//0
Bra008105	sp|Q9C6B8|PINI_ARATH Auxin efflux carrier component 1 OS=Arabidopsis thaliana GN=PIN1 PE=1 SV=1//0
Bra000584	sp|Q9S836|LAX2_ARATH Auxin transporter-like protein 2 OS=Arabidopsis thaliana GN=LAX2 PE=2 SV=1//0
Bra031158	sp|Q9S836|LAX2_ARATH Auxin transporter-like protein 2 OS=Arabidopsis thaliana GN=LAX2 PE=2 SV=1//0
Bra015694	sp|Q9SQH6|PIN6_ARATH Probable auxin efflux carrier component 6 OS=Arabidopsis thaliana GN=PIN6 PE=2 SV=2//0
Bra015983	sp|Q9C6B8|PINI_ARATH Auxin efflux carrier component 1 OS=Arabidopsis thaliana GN=PIN1 PE=1 SV=1//0
Subcluster d
Bra002919	sp|Q9FLN8|IAMT1_ARATH Indole-3-acetate O-methyltransferase 1 OS=Arabidopsis thaliana GN=IAMT1 PE=1 SV=1//0
Bra008001	sp|Q9C7G4|TCP22_ARATH Transcription factor TCP22 OS=Arabidopsis thaliana GN=TCP22 PE=2 SV=1//4.1426e-131
Subcluster e
Bra012600	sp|Q93V43|TCP2_ARATH Transcription factor TCP2 OS=Arabidopsis thaliana GN=TCP2 PE=2 SV=1//9.79293e-127
Bra003986	sp|Q9C9L2|TCP15_ARATH Transcription factor TCP15 OS=Arabidopsis thaliana GN=TCP15 PE=2 SV=1//2.76724e-107
Subcluster f
Bra026506	sp|Q9FMX2|TCP7_ARATH Transcription factor TCP7 OS=Arabidopsis thaliana GN=TCP7 PE=2 SV=1//8.12668e-55
Bra005967	sp|Q9LEZ9|TCP17_ARATH Transcription factor TCP17 OS=Arabidopsis thaliana GN=TCP17 PE=2 SV=1//5.52529e-77
Subcluster g
Bra013304	sp|Q93V43|TCP2_ARATH Transcription factor TCP2 OS=Arabidopsis thaliana GN=TCP2 PE=2 SV=1//1.50729e-68
Bra001579	sp|Q8LPR5|TCP4_ARATH Transcription factor TCP4 OS=Arabidopsis thaliana GN=TCP4 PE=1 SV=1//9.75704e-165
Bra027284	sp|Q8LPR5|TCP4_ARATH Transcription factor TCP4 OS=Arabidopsis thaliana GN=TCP4 PE=1 SV=1//3.95814e-168
Bra018280	sp|O82277|TCP10_ARATH Transcription factor TCP10 OS=Arabidopsis thaliana GN=TCP10 PE=1 SV=1//2.74378e-124
Bra039158	sp|Q9S7W5|TCP13_ARATH Transcription factor TCP13 OS=Arabidopsis thaliana GN=TCP13 PE=1 SV=1//2.69978e-121
Subcluster h
Bra030952	sp|Q9MAH8|TCP3_ARATH Transcription factor TCP3 OS=Arabidopsis thaliana GN=TCP3 PE=2 SV=1//2.87363e-90
Bra009338	sp|Q9FTA2|TCP21_ARATH Transcription factor TCP21 OS=Arabidopsis thaliana GN=TCP21 PE=1 SV=1//7.52028e-85
Bra021586	sp|Q8LPR5|TCP4_ARATH Transcription factor TCP4 OS=Arabidopsis thaliana GN=TCP4 PE=1 SV=1//2.02618e-142

## Sheet: Supplementary Table S7
Supplementary Table S7. List of clustering analysis of the different expressed auxin and ABA signaling genes.
Gene ID	Blast swiss prot
Subcluster a
Bra027504	sp|P33077|IAA4_ARATH Auxin-responsive protein IAA4 OS=Arabidopsis thaliana GN=IAA4 PE=1 SV=2//3.04748e-111
Bra007720	sp|Q570C0|TIR1_ARATH Protein TRANSPORT INHIBITOR RESPONSE 1 OS=Arabidopsis thaliana GN=TIR1 PE=1 SV=2//0
Bra014378	sp|Q570C0|TIR1_ARATH Protein TRANSPORT INHIBITOR RESPONSE 1 OS=Arabidopsis thaliana GN=TIR1 PE=1 SV=2//0
Bra019920	sp|Q9LYU4|GH312_ARATH 4-substituted benzoates-glutamate ligase GH3.12 OS=Arabidopsis thaliana GN=GH3.12 PE=1 SV=1//0
Bra018938	sp|O24408|IAA18_ARATH Auxin-responsive protein IAA18 OS=Arabidopsis thaliana GN=IAA18 PE=1 SV=2//1.99222e-137
Bra017747	sp|P33081|AX15A_SOYBN Auxin-induced protein 15A OS=Glycine max PE=2 SV=1//2.02353e-20
Bra016492	sp|P93024|ARFE_ARATH Auxin response factor 5 OS=Arabidopsis thaliana GN=ARF5 PE=1 SV=3//0
Bra012190	sp|P93024|ARFE_ARATH Auxin response factor 5 OS=Arabidopsis thaliana GN=ARF5 PE=1 SV=3//0
Bra025775	sp|P93024|ARFE_ARATH Auxin response factor 5 OS=Arabidopsis thaliana GN=ARF5 PE=1 SV=3//1.73439e-35
Subcluster b
Bra015289	sp|Q38828|IAA10_ARATH Auxin-responsive protein IAA10 OS=Arabidopsis thaliana GN=IAA10 PE=2 SV=1//9.87313e-83
Bra023771	sp|P49678|IAA2_ARATH Auxin-responsive protein IAA2 OS=Arabidopsis thaliana GN=IAA2 PE=1 SV=3//2.27029e-102
Bra039630	sp|Q9FZ87|GH317_ARATH Indole-3-acetic acid-amido synthetase GH3.17 OS=Arabidopsis thaliana GN=GH3.17 PE=1 SV=1//0
Bra000772	sp|O22150|SAU36_ARATH Auxin-responsive protein SAUR36 OS=Arabidopsis thaliana GN=SAUR36 PE=2 SV=1//1.28291e-27
Bra030074	sp|Q9FZ87|GH317_ARATH Indole-3-acetic acid-amido synthetase GH3.17 OS=Arabidopsis thaliana GN=GH3.17 PE=1 SV=1//0
Bra012188	Auxin responsive SAUR protein
Bra002122	sp|Q9FJF9|SAU21_ARATH Auxin-responsive protein SAUR21 OS=Arabidopsis thaliana GN=SAUR21 PE=2 SV=1//1.37684e-47
Bra019060	sp|O81829|GH35_ARATH Indole-3-acetic acid-amido synthetase GH3.5 OS=Arabidopsis thaliana GN=GH3.5 PE=1 SV=1//0
Bra002121	sp|Q9FK62|SAU24_ARATH Auxin-responsive protein SAUR24 OS=Arabidopsis thaliana GN=SAUR24 PE=2 SV=1//6.17319e-46
Bra033886	sp|Q38825|IAA7_ARATH Auxin-responsive protein IAA7 OS=Arabidopsis thaliana GN=IAA7 PE=1 SV=1//2.90881e-147
Bra026365	sp|O81829|GH35_ARATH Indole-3-acetic acid-amido synthetase GH3.5 OS=Arabidopsis thaliana GN=GH3.5 PE=1 SV=1//0
Bra034653	sp|P32295|ARG7_VIGRR Indole-3-acetic acid-induced protein ARG7 OS=Vigna radiata var. radiata GN=ARG7 PE=2 SV=1//1.28436e-28
Bra030560	sp|P93830|IAA17_ARATH Auxin-responsive protein IAA17 OS=Arabidopsis thaliana GN=IAA17 PE=1 SV=2//2.73652e-150
Bra032520	sp|P93830|IAA17_ARATH Auxin-responsive protein IAA17 OS=Arabidopsis thaliana GN=IAA17 PE=1 SV=2//4.69381e-128
Bra026598	sp|Q9FJG0|SAU20_ARATH Auxin-responsive protein SAUR20 OS=Arabidopsis thaliana GN=SAUR20 PE=2 SV=1//5.86856e-54
Bra023660	sp|Q9FJG0|SAU20_ARATH Auxin-responsive protein SAUR20 OS=Arabidopsis thaliana GN=SAUR20 PE=2 SV=1//6.19034e-42
Bra008209	sp|P33083|AX6B_SOYBN Auxin-induced protein 6B OS=Glycine max PE=2 SV=1//2.47115e-14
Bra002128	sp|Q9FJF9|SAU21_ARATH Auxin-responsive protein SAUR21 OS=Arabidopsis thaliana GN=SAUR21 PE=2 SV=1//5.40452e-48
Bra006436	sp|Q9FJF9|SAU21_ARATH Auxin-responsive protein SAUR21 OS=Arabidopsis thaliana GN=SAUR21 PE=2 SV=1//7.99409e-48
Bra022164	sp|Q8LAL2|IAA26_ARATH Auxin-responsive protein IAA26 OS=Arabidopsis thaliana GN=IAA26 PE=1 SV=2//1.39375e-148
Bra032521	sp|Q38822|IAA3_ARATH Auxin-responsive protein IAA3 OS=Arabidopsis thaliana GN=IAA3 PE=1 SV=1//4.12701e-109
Bra015831	sp|Q9LTV3|SAU72_ARATH Auxin-responsive protein SAUR72 OS=Arabidopsis thaliana GN=SAUR72 PE=2 SV=1//6.8242e-15
Bra011559	sp|P32295|ARG7_VIGRR Indole-3-acetic acid-induced protein ARG7 OS=Vigna radiata var. radiata GN=ARG7 PE=2 SV=1//3.21414e-16
Bra029452	sp|O22150|SAU36_ARATH Auxin-responsive protein SAUR36 OS=Arabidopsis thaliana GN=SAUR36 PE=2 SV=1//1.91398e-27
Bra011082	sp|Q9ZSY8|IAA27_ARATH Auxin-responsive protein IAA27 OS=Arabidopsis thaliana GN=IAA27 PE=1 SV=1//1.42859e-144
Bra022725	sp|Q9LSQ4|GH36_ARATH Indole-3-acetic acid-amido synthetase GH3.6 OS=Arabidopsis thaliana GN=GH3.6 PE=1 SV=1//0
Bra022934	sp|Q38831|IAA13_ARATH Auxin-responsive protein IAA13 OS=Arabidopsis thaliana GN=IAA13 PE=1 SV=2//1.02601e-124
Bra000380	sp|O22150|SAU36_ARATH Auxin-responsive protein SAUR36 OS=Arabidopsis thaliana GN=SAUR36 PE=2 SV=1//5.23244e-66
Bra011561	sp|P33081|AX15A_SOYBN Auxin-induced protein 15A OS=Glycine max PE=2 SV=1//4.25517e-30
Bra011560	sp|P33081|AX15A_SOYBN Auxin-induced protein 15A OS=Glycine max PE=2 SV=1//1.51399e-22
Bra011662	sp|P33081|AX15A_SOYBN Auxin-induced protein 15A OS=Glycine max PE=2 SV=1//7.95396e-20
Bra010501	sp|P33081|AX15A_SOYBN Auxin-induced protein 15A OS=Glycine max PE=2 SV=1//3.61559e-20
Bra040122	sp|O24407|IAA16_ARATH Auxin-responsive protein IAA16 OS=Arabidopsis thaliana GN=IAA16 PE=1 SV=1//1.88276e-120
Bra040398	sp|O24407|IAA16_ARATH Auxin-responsive protein IAA16 OS=Arabidopsis thaliana GN=IAA16 PE=1 SV=1//8.25905e-135
Subcluster c
Bra026166	sp|Q9C5X0|IAA34_ARATH Auxin-responsive protein IAA34 OS=Arabidopsis thaliana GN=IAA34 PE=2 SV=1//9.16576e-62
Bra031171	sp|P33080|AX10A_SOYBN Auxin-induced protein X10A OS=Glycine max PE=2 SV=1//2.2095e-22
Bra008833	sp|Q9FZ87|GH317_ARATH Indole-3-acetic acid-amido synthetase GH3.17 OS=Arabidopsis thaliana GN=GH3.17 PE=1 SV=1//0
Bra011562	sp|Q9FJG0|SAU20_ARATH Auxin-responsive protein SAUR20 OS=Arabidopsis thaliana GN=SAUR20 PE=2 SV=1//2.56302e-25
Bra006434	sp|Q9FK62|SAU24_ARATH Auxin-responsive protein SAUR24 OS=Arabidopsis thaliana GN=SAUR24 PE=2 SV=1//5.23784e-45
Bra027232	sp|O24409|IAA19_ARATH Auxin-responsive protein IAA19 OS=Arabidopsis thaliana GN=IAA19 PE=1 SV=2//3.13009e-123
Bra023658	sp|Q9FJG0|SAU20_ARATH Auxin-responsive protein SAUR20 OS=Arabidopsis thaliana GN=SAUR20 PE=2 SV=1//1.37089e-45
Bra023093	sp|P32295|ARG7_VIGRR Indole-3-acetic acid-induced protein ARG7 OS=Vigna radiata var. radiata GN=ARG7 PE=2 SV=1//3.67024e-14
Bra011889	sp|P33081|AX15A_SOYBN Auxin-induced protein 15A OS=Glycine max PE=2 SV=1//3.22781e-22
Bra023656	sp|Q9FJF9|SAU21_ARATH Auxin-responsive protein SAUR21 OS=Arabidopsis thaliana GN=SAUR21 PE=2 SV=1//3.01554e-49
Bra011891	sp|P33079|A10A5_SOYBN Auxin-induced protein 10A5 OS=Glycine max PE=2 SV=1//9.28376e-32
Bra023958	sp|Q93WC4|IAA29_ARATH Auxin-responsive protein IAA29 OS=Arabidopsis thaliana GN=IAA29 PE=2 SV=2//1.32795e-105
Bra034656	sp|P33080|AX10A_SOYBN Auxin-induced protein X10A OS=Glycine max PE=2 SV=1//3.54372e-24
Bra020125	sp|P93022|ARFG_ARATH Auxin response factor 7 OS=Arabidopsis thaliana GN=ARF7 PE=1 SV=2//0
Bra015298	sp|P93830|IAA17_ARATH Auxin-responsive protein IAA17 OS=Arabidopsis thaliana GN=IAA17 PE=1 SV=2//1.11377e-138
Bra011563	sp|P33079|A10A5_SOYBN Auxin-induced protein 10A5 OS=Glycine max PE=2 SV=1//3.18567e-26
Bra023653	sp|Q9FJF6|SAU23_ARATH Auxin-responsive protein SAUR23 OS=Arabidopsis thaliana GN=SAUR23 PE=2 SV=1//9.18621e-51
Bra023662	sp|Q9FJF9|SAU21_ARATH Auxin-responsive protein SAUR21 OS=Arabidopsis thaliana GN=SAUR21 PE=2 SV=1//1.98737e-25
Bra006431	sp|Q9FJF9|SAU21_ARATH Auxin-responsive protein SAUR21 OS=Arabidopsis thaliana GN=SAUR21 PE=2 SV=1//6.54522e-42
Bra023654	sp|Q9FJF7|SAU22_ARATH Auxin-responsive protein SAUR22 OS=Arabidopsis thaliana GN=SAUR22 PE=2 SV=1//1.07617e-50
Bra023657	sp|Q9FK62|SAU24_ARATH Auxin-responsive protein SAUR24 OS=Arabidopsis thaliana GN=SAUR24 PE=2 SV=1//8.81069e-48
Bra023659	sp|Q9FJF6|SAU23_ARATH Auxin-responsive protein SAUR23 OS=Arabidopsis thaliana GN=SAUR23 PE=2 SV=1//1.80316e-50
Bra034651	sp|P33081|AX15A_SOYBN Auxin-induced protein 15A OS=Glycine max PE=2 SV=1//9.39176e-22
Bra033890	sp|P49678|IAA2_ARATH Auxin-responsive protein IAA2 OS=Arabidopsis thaliana GN=IAA2 PE=1 SV=3//2.54411e-85
Bra025774	sp|Q9SGU2|SAU71_ARATH Auxin-responsive protein SAUR71 OS=Arabidopsis thaliana GN=SAUR71 PE=2 SV=1//6.51076e-14
Bra002131	sp|Q9FJF9|SAU21_ARATH Auxin-responsive protein SAUR21 OS=Arabidopsis thaliana GN=SAUR21 PE=2 SV=1//4.65681e-48
Bra034655	sp|P32295|ARG7_VIGRR Indole-3-acetic acid-induced protein ARG7 OS=Vigna radiata var. radiata GN=ARG7 PE=2 SV=1//1.7262e-25
Bra006432	sp|Q9FJF9|SAU21_ARATH Auxin-responsive protein SAUR21 OS=Arabidopsis thaliana GN=SAUR21 PE=2 SV=1//6.89505e-50
Bra002125	sp|Q9FJF9|SAU21_ARATH Auxin-responsive protein SAUR21 OS=Arabidopsis thaliana GN=SAUR21 PE=2 SV=1//5.4216e-47
Bra002127	sp|Q9FJG0|SAU20_ARATH Auxin-responsive protein SAUR20 OS=Arabidopsis thaliana GN=SAUR20 PE=2 SV=1//2.61354e-47
Bra002124	sp|Q9FK62|SAU24_ARATH Auxin-responsive protein SAUR24 OS=Arabidopsis thaliana GN=SAUR24 PE=2 SV=1//2.87924e-46
Bra002126	sp|Q9FJG0|SAU20_ARATH Auxin-responsive protein SAUR20 OS=Arabidopsis thaliana GN=SAUR20 PE=2 SV=1//1.28813e-47
Bra001899	sp|P49678|IAA2_ARATH Auxin-responsive protein IAA2 OS=Arabidopsis thaliana GN=IAA2 PE=1 SV=3//1.30107e-102
Bra006435	sp|Q9FJG0|SAU20_ARATH Auxin-responsive protein SAUR20 OS=Arabidopsis thaliana GN=SAUR20 PE=2 SV=1//4.41037e-50
Bra002120	sp|Q9FJF9|SAU21_ARATH Auxin-responsive protein SAUR21 OS=Arabidopsis thaliana GN=SAUR21 PE=2 SV=1//7.27077e-47
Bra002130	sp|Q9FJG0|SAU20_ARATH Auxin-responsive protein SAUR20 OS=Arabidopsis thaliana GN=SAUR20 PE=2 SV=1//2.15391e-45
Bra001900	sp|Q38825|IAA7_ARATH Auxin-responsive protein IAA7 OS=Arabidopsis thaliana GN=IAA7 PE=1 SV=1//3.48173e-141
Bra015297	sp|Q38822|IAA3_ARATH Auxin-responsive protein IAA3 OS=Arabidopsis thaliana GN=IAA3 PE=1 SV=1//1.01515e-111
Bra006430	sp|Q9FJG1|SAU19_ARATH Auxin-responsive protein SAUR19 OS=Arabidopsis thaliana GN=SAUR19 PE=2 SV=1//1.63804e-51
Bra006438	sp|Q9FJF9|SAU21_ARATH Auxin-responsive protein SAUR21 OS=Arabidopsis thaliana GN=SAUR21 PE=2 SV=1//2.65412e-51
Bra033581	sp|P33081|AX15A_SOYBN Auxin-induced protein 15A OS=Glycine max PE=2 SV=1//4.71936e-20
Bra039909	sp|P33081|AX15A_SOYBN Auxin-induced protein 15A OS=Glycine max PE=2 SV=1//4.38909e-15
Subcluster d
Bra034725	sp|Q9LTV3|SAU72_ARATH Auxin-responsive protein SAUR72 OS=Arabidopsis thaliana GN=SAUR72 PE=2 SV=1//9.78592e-58
Bra006196	sp|Q9FZ87|GH317_ARATH Indole-3-acetic acid-amido synthetase GH3.17 OS=Arabidopsis thaliana GN=GH3.17 PE=1 SV=1//0
Bra008836	sp|Q9LYU4|GH312_ARATH 4-substituted benzoates-glutamate ligase GH3.12 OS=Arabidopsis thaliana GN=GH3.12 PE=1 SV=1//0
Bra014476	sp|O22150|SAU36_ARATH Auxin-responsive protein SAUR36 OS=Arabidopsis thaliana GN=SAUR36 PE=2 SV=1//1.2904e-54
Bra022663	sp|Q9ZUZ3|SAU32_ARATH Auxin-responsive protein SAUR32 OS=Arabidopsis thaliana GN=SAUR32 PE=2 SV=1//6.00896e-24
Bra039264	sp|Q9ZUZ3|SAU32_ARATH Auxin-responsive protein SAUR32 OS=Arabidopsis thaliana GN=SAUR32 PE=2 SV=1//1.74905e-61
Bra007552	sp|O22150|SAU36_ARATH Auxin-responsive protein SAUR36 OS=Arabidopsis thaliana GN=SAUR36 PE=2 SV=1//2.47566e-40
Bra014303	sp|O24408|IAA18_ARATH Auxin-responsive protein IAA18 OS=Arabidopsis thaliana GN=IAA18 PE=1 SV=2//2.19635e-145
Subcluster e
Bra000184	sp|Q8S8E3|PYL6_ARATH Abscisic acid receptor PYL6 OS=Arabidopsis thaliana GN=PYL6 PE=1 SV=1//7.93305e-124
Bra003253	sp|Q9LES3|AI5L2_ARATH ABSCISIC ACID-INSENSITIVE 5-like protein 2 OS=Arabidopsis thaliana GN=DPBF3 PE=1 SV=1//3.53054e-138
Bra000938	sp|Q1ECF1|PYL7_ARATH Abscisic acid receptor PYL7 OS=Arabidopsis thaliana GN=PYL7 PE=1 SV=1//2.14269e-120
Bra018398	sp|Q9ZW21|P2C24_ARATH Probable protein phosphatase 2C 24 OS=Arabidopsis thaliana GN=At2g29380 PE=2 SV=1//7.074e-180
Bra000052	sp|O80920|PYL4_ARATH Abscisic acid receptor PYL4 OS=Arabidopsis thaliana GN=PYL4 PE=1 SV=1//4.7445e-131
Bra003650	sp|Q9M9E9|SRK2C_ARATH Serine/threonine-protein kinase SRK2C OS=Arabidopsis thaliana GN=SRK2C PE=1 SV=1//0
Bra011485	sp|Q9M7Q3|AI5L6_ARATH ABSCISIC ACID-INSENSITIVE 5-like protein 6 OS=Arabidopsis thaliana GN=ABF3 PE=1 SV=1//3.60187e-136
Bra022634	sp|Q9FGM1|PYL8_ARATH Abscisic acid receptor PYL8 OS=Arabidopsis thaliana GN=PYL8 PE=1 SV=1//1.43493e-114
Bra003077	sp|Q9FGM1|PYL8_ARATH Abscisic acid receptor PYL8 OS=Arabidopsis thaliana GN=PYL8 PE=1 SV=1//1.16967e-115
Bra011481	sp|Q940H6|SRK2E_ARATH Serine/threonine-protein kinase SRK2E OS=Arabidopsis thaliana GN=SRK2E PE=1 SV=1//0
Subcluster f
Bra017526	sp|Q8VZS8|PYL1_ARATH Abscisic acid receptor PYL1 OS=Arabidopsis thaliana GN=PYL1 PE=1 SV=1//4.40367e-72
Bra025964	sp|Q9LNP9|P2C07_ARATH Protein phosphatase 2C 7 OS=Arabidopsis thaliana GN=HAB2 PE=1 SV=2//0
Bra016034	sp|Q9CAJ0|P2C16_ARATH Protein phosphatase 2C 16 OS=Arabidopsis thaliana GN=HAB1 PE=1 SV=1//0
Bra002038	sp|P49598|P2C37_ARATH Protein phosphatase 2C 37 OS=Arabidopsis thaliana GN=PP2CA PE=1 SV=1//0
Bra016953	sp|Q9C5Q2|AI5L3_ARATH ABSCISIC ACID-INSENSITIVE 5-like protein 3 OS=Arabidopsis thaliana GN=DPBF4 PE=1 SV=1//1.46488e-126
Bra015579	sp|Q9LNW3|P2C03_ARATH Protein phosphatase 2C 3 OS=Arabidopsis thaliana GN=AIP1 PE=1 SV=1//0
Bra031475	sp|Q9C958|SRK2B_ARATH Serine/threonine-protein kinase SRK2B OS=Arabidopsis thaliana GN=SRK2B PE=1 SV=1//0
Bra034845	sp|P49598|P2C37_ARATH Protein phosphatase 2C 37 OS=Arabidopsis thaliana GN=PP2CA PE=1 SV=1//0
Bra021032	sp|O49686|PYR1_ARATH Abscisic acid receptor PYR1 OS=Arabidopsis thaliana GN=PYR1 PE=1 SV=1//2.49712e-91
Bra033267	sp|Q84MC7|PYL9_ARATH Abscisic acid receptor PYL9 OS=Arabidopsis thaliana GN=PYL9 PE=1 SV=1//1.69099e-121
Bra002594	sp|Q9FIF5|P2C78_ARATH Probable protein phosphatase 2C 78 OS=Arabidopsis thaliana GN=At5g59220 PE=2 SV=1//0
Bra005287	sp|Q9SJN0|ABI5_ARATH Protein ABSCISIC ACID-INSENSITIVE 5 OS=Arabidopsis thaliana GN=ABI5 PE=1 SV=1//1.05092e-155
Bra017615	sp|Q940H6|SRK2E_ARATH Serine/threonine-protein kinase SRK2E OS=Arabidopsis thaliana GN=SRK2E PE=1 SV=1//0
Subcluster g
Bra019436	sp|Q8RYD6|AI5L1_ARATH ABSCISIC ACID-INSENSITIVE 5-like protein 1 OS=Arabidopsis thaliana GN=DPBF2 PE=1 SV=1//1.32373e-163
Bra005853	sp|Q9FLB1|PYL5_ARATH Abscisic acid receptor PYL5 OS=Arabidopsis thaliana GN=PYL5 PE=1 SV=1//2.33089e-136
Bra010441	sp|P49597|P2C56_ARATH Protein phosphatase 2C 56 OS=Arabidopsis thaliana GN=ABI1 PE=1 SV=2//0
Bra009113	sp|Q9FLB1|PYL5_ARATH Abscisic acid receptor PYL5 OS=Arabidopsis thaliana GN=PYL5 PE=1 SV=1//1.00101e-141
Bra013945	sp|P49597|P2C56_ARATH Protein phosphatase 2C 56 OS=Arabidopsis thaliana GN=ABI1 PE=1 SV=2//0
Bra032188	sp|O64812|SRK2J_ARATH Serine/threonine-protein kinase SRK2J OS=Arabidopsis thaliana GN=SRK2J PE=1 SV=1//0
Bra011815	sp|Q9SMQ4|SRK2F_ARATH Serine/threonine-protein kinase SRK2F OS=Arabidopsis thaliana GN=SRK2F PE=1 SV=1//0

## Sheet: Supplementary Table S8
Supplementary Table S8. List of clustering analysis of the different expressed cytokine, jasmonic acid and salicylic acid signaling genes.
Gene ID	Blast swiss prot
DEGs in cytokine signaling
Bra030037	sp|Q9C5U1|AHK3_ARATH Histidine kinase 3 OS=Arabidopsis thaliana GN=AHK3 PE=1 SV=1//0
Bra023876	sp|Q9ZNV9|AHP1_ARATH Histidine-containing phosphotransfer protein 1 OS=Arabidopsis thaliana GN=AHP1 PE=1 SV=1//6.77189e-95
Bra027169	sp|Q9LU15|AHP4_ARATH Histidine-containing phosphotransfer protein 4 OS=Arabidopsis thaliana GN=AHP4 PE=1 SV=2//8.93101e-81
Bra026635	sp|Q8L9Y3|ARR14_ARATH Two-component response regulator ARR14 OS=Arabidopsis thaliana GN=ARR14 PE=1 SV=2//3.32262e-169
Bra020390	sp|Q9FGT7|ARR18_ARATH Two-component response regulator ARR18 OS=Arabidopsis thaliana GN=ARR18 PE=2 SV=2//0
Bra010132	sp|Q9ZWS6|ARR6_ARATH Two-component response regulator ARR6 OS=Arabidopsis thaliana GN=ARR6 PE=1 SV=2//6.71727e-111
Bra019524	sp|Q9SB04|ARR5_ARATH Two-component response regulator ARR5 OS=Arabidopsis thaliana GN=ARR5 PE=1 SV=2//6.20568e-70
Bra003782	sp|Q7G8V2|ARR15_ARATH Two-component response regulator ARR15 OS=Arabidopsis thaliana GN=ARR15 PE=1 SV=1//1.86403e-87
Bra025394	sp|Q9ZNV8|AHP2_ARATH Histidine-containing phosphotransfer protein 2 OS=Arabidopsis thaliana GN=AHP2 PE=1 SV=1//9.28786e-100
Bra034589	sp|Q9C5U1|AHK3_ARATH Histidine kinase 3 OS=Arabidopsis thaliana GN=AHK3 PE=1 SV=1//1.32587e-27
Bra024849	sp|Q9C5U0|AHK4_ARATH Histidine kinase 4 OS=Arabidopsis thaliana GN=AHK4 PE=1 SV=1//0
Bra000224	sp|O80365|ARR8_ARATH Two-component response regulator ARR8 OS=Arabidopsis thaliana GN=ARR8 PE=1 SV=1//2.44603e-114
Bra004615	sp|O80365|ARR8_ARATH Two-component response regulator ARR8 OS=Arabidopsis thaliana GN=ARR8 PE=1 SV=1//1.09451e-109
Bra027829	sp|Q9ZWS9|ARR3_ARATH Two-component response regulator ARR3 OS=Arabidopsis thaliana GN=ARR3 PE=2 SV=1//8.27246e-111
Bra014649	sp|O80366|ARR9_ARATH Two-component response regulator ARR9 OS=Arabidopsis thaliana GN=ARR9 PE=1 SV=1//1.93496e-112
Bra007295	sp|O80366|ARR9_ARATH Two-component response regulator ARR9 OS=Arabidopsis thaliana GN=ARR9 PE=1 SV=1//5.55629e-103
Bra033773	sp|Q9SB04|ARR5_ARATH Two-component response regulator ARR5 OS=Arabidopsis thaliana GN=ARR5 PE=1 SV=2//1.65143e-120
Bra018084	sp|Q9SB04|ARR5_ARATH Two-component response regulator ARR5 OS=Arabidopsis thaliana GN=ARR5 PE=1 SV=2//1.80505e-117
Bra015885	sp|Q7G8V2|ARR15_ARATH Two-component response regulator ARR15 OS=Arabidopsis thaliana GN=ARR15 PE=1 SV=1//1.5258e-79
DEGs in jasmonic acid signaling
Bra004543	sp|Q9SKE2|JAR1_ARATH Jasmonic acid-amido synthetase JAR1 OS=Arabidopsis thaliana GN=JAR1 PE=1 SV=2//0
Bra039284	sp|Q9SKE2|JAR1_ARATH Jasmonic acid-amido synthetase JAR1 OS=Arabidopsis thaliana GN=JAR1 PE=1 SV=2//0
Bra005000	sp|O04197|COI1_ARATH Coronatine-insensitive protein 1 OS=Arabidopsis thaliana GN=COI1 PE=1 SV=1//0
Bra030986	sp|Q9LDU5|TI11A_ARATH Protein TIFY 11A OS=Arabidopsis thaliana GN=TIFY11A PE=1 SV=1//2.49458e-108
Bra020135	sp|Q9C5K8|TIF3B_ARATH Protein TIFY 3B OS=Arabidopsis thaliana GN=TIFY3B PE=1 SV=1//8.85201e-60
Bra015880	sp|Q9S7M2|TI10B_ARATH Protein TIFY 10B OS=Arabidopsis thaliana GN=TIFY10B PE=1 SV=1//7.7089e-96
Bra003778	sp|Q9S7M2|TI10B_ARATH Protein TIFY 10B OS=Arabidopsis thaliana GN=TIFY10B PE=1 SV=1//6.85471e-88
Bra010178	sp|Q39204|MYC2_ARATH Transcription factor MYC2 OS=Arabidopsis thaliana GN=MYC2 PE=1 SV=2//0
Bra000421	sp|Q9SKE2|JAR1_ARATH Jasmonic acid-amido synthetase JAR1 OS=Arabidopsis thaliana GN=JAR1 PE=1 SV=2//0
Bra007937	sp|Q8W4J8|TIF7_ARATH Protein TIFY 7 OS=Arabidopsis thaliana GN=TIFY7 PE=1 SV=2//5.06535e-108
Bra016193	sp|Q8W4J8|TIF7_ARATH Protein TIFY 7 OS=Arabidopsis thaliana GN=TIFY7 PE=1 SV=2//4.97975e-96
Bra017045	sp|O04197|COI1_ARATH Coronatine-insensitive protein 1 OS=Arabidopsis thaliana GN=COI1 PE=1 SV=1//0
Bra025713	sp|Q9LMA8|TI10A_ARATH Protein TIFY 10A OS=Arabidopsis thaliana GN=TIFY10A PE=1 SV=1//2.24007e-105
Bra006190	sp|Q93ZM9|TIF9_ARATH Protein TIFY 9 OS=Arabidopsis thaliana GN=TIFY9 PE=1 SV=1//3.77635e-87
Bra021281	sp|Q9LVI4|TIF6B_ARATH Protein TIFY 6B OS=Arabidopsis thaliana GN=TIFY6B PE=1 SV=1//0
Bra022254	sp|Q9LVI4|TIF6B_ARATH Protein TIFY 6B OS=Arabidopsis thaliana GN=TIFY6B PE=1 SV=1//0
DEGs in salicylic acid signaling
Bra031364	sp|Q39234|TGA3_ARATH Transcription factor TGA3 OS=Arabidopsis thaliana GN=TGA3 PE=1 SV=1//0
Bra016389	sp|Q39234|TGA3_ARATH Transcription factor TGA3 OS=Arabidopsis thaliana GN=TGA3 PE=1 SV=1//0
Bra015646	sp|Q93ZE2|TGA7_ARATH Transcription factor TGA7 OS=Arabidopsis thaliana GN=TGA7 PE=1 SV=1//0
Bra028604	sp|Q39162|TGA4_ARATH Transcription factor TGA4 OS=Arabidopsis thaliana GN=TGA4 PE=1 SV=2//0
Bra009063	sp|Q39162|TGA4_ARATH Transcription factor TGA4 OS=Arabidopsis thaliana GN=TGA4 PE=1 SV=2//0
Bra025093	sp|Q8L746|NPR3_ARATH Regulatory protein NPR3 OS=Arabidopsis thaliana GN=NPR3 PE=1 SV=1//0
Bra013952	sp|Q9SZI3|NPR2_ARATH Regulatory protein NPR2 OS=Arabidopsis thaliana GN=NPR2 PE=3 SV=1//0
Bra031871	sp|Q39237|TGA1_ARATH Transcription factor TGA1 OS=Arabidopsis thaliana GN=TGA1 PE=1 SV=2//0
Bra016938	sp|Q9ZVC2|NPR5_ARATH Regulatory protein NPR5 OS=Arabidopsis thaliana GN=NPR5 PE=1 SV=1//0
Bra018634	sp|O24160|TGA21_TOBAC TGACG-sequence-specific DNA-binding protein TGA-2.1 OS=Nicotiana tabacum GN=TGA21 PE=1 SV=1//9.95712e-102
Bra024366	sp|Q39237|TGA1_ARATH Transcription factor TGA1 OS=Arabidopsis thaliana GN=TGA1 PE=1 SV=2//0
Bra037809	sp|Q39237|TGA1_ARATH Transcription factor TGA1 OS=Arabidopsis thaliana GN=TGA1 PE=1 SV=2//0

## Sheet: Supplementary Table S9
Supplementary Table S9. List of clustering analysis of other DEGs involved in leaf adaxial-abaxial patterning pathway.
Gene ID	Blast swiss prot
Subcluster a
Bra011317	sp|P48002|KNAT5_ARATH Homeobox protein knotted-1-like 5 OS=Arabidopsis thaliana GN=KNAT5 PE=1 SV=2//0
Bra000638	sp|P46639|KNAT1_ARATH Homeobox protein knotted-1-like 1 OS=Arabidopsis thaliana GN=KNAT1 PE=1 SV=1//0
Bra007920	sp|P46640|KNAT2_ARATH Homeobox protein knotted-1-like 2 OS=Arabidopsis thaliana GN=KNAT2 PE=1 SV=3//6.31859e-166
Bra024591	sp|Q84JS6|KNAT6_ARATH Homeobox protein knotted-1-like 6 OS=Arabidopsis thaliana GN=KNAT6 PE=1 SV=1//0
Bra016938	sp|Q9ZVC2|NPR5_ARATH Regulatory protein NPR5 OS=Arabidopsis thaliana GN=NPR5 PE=1 SV=1//0
Bra032394	sp|O04292|ATBH9_ARATH Homeobox-leucine zipper protein ATHB-9 OS=Arabidopsis thaliana GN=ATHB-9 PE=1 SV=1//0
Bra021926	sp|O04291|ATB14_ARATH Homeobox-leucine zipper protein ATHB-14 OS=Arabidopsis thaliana GN=ATHB-14 PE=1 SV=1//0
Bra008613	sp|Q93WJ9|KAN1_ARATH Transcription repressor KAN1 OS=Arabidopsis thaliana GN=KAN1 PE=1 SV=1//2.73255e-112
Bra002458	sp|Q9SE43|REV_ARATH Homeobox-leucine zipper protein REVOLUTA OS=Arabidopsis thaliana GN=REV PE=1 SV=2//0
Subcluster b
Bra009826	sp|P48000|KNAT3_ARATH Homeobox protein knotted-1-like 3 OS=Arabidopsis thaliana GN=KNAT3 PE=1 SV=1//0
Bra018642	sp|Q9XFB0|YAB2_ARATH Putative axial regulator YABBY 2 OS=Arabidopsis thaliana GN=YAB2 PE=2 SV=1
Bra006085	sp|P48001|KNAT4_ARATH Homeobox protein knotted-1-like 4 OS=Arabidopsis thaliana GN=KNAT4 PE=1 SV=3//0
Bra028554	sp|P48001|KNAT4_ARATH Homeobox protein knotted-1-like 4 OS=Arabidopsis thaliana GN=KNAT4 PE=1 SV=3//0
Bra040322	sp|O22152|YAB1_ARATH Axial regulator YABBY 1 OS=Arabidopsis thaliana GN=YAB1 PE=1 SV=1//6.94332e-133
Bra000378	sp|O22152|YAB1_ARATH Axial regulator YABBY 1 OS=Arabidopsis thaliana GN=YAB1 PE=1 SV=1//3.24379e-124
Bra011392	sp|Q39123|ATHB8_ARATH Homeobox-leucine zipper protein ATHB-8 OS=Arabidopsis thaliana GN=ATHB-8 PE=1 SV=1//0
Bra005398	sp|O04291|ATB14_ARATH Homeobox-leucine zipper protein ATHB-14 OS=Arabidopsis thaliana GN=ATHB-14 PE=1 SV=1//0
Bra034539	sp|Q39123|ATHB8_ARATH Homeobox-leucine zipper protein ATHB-8 OS=Arabidopsis thaliana GN=ATHB-8 PE=1 SV=1//0
Bra037320	sp|Q9XFB1|YAB3_ARATH Axial regulator YABBY 3 OS=Arabidopsis thaliana GN=YAB3 PE=1 SV=1//1.23295e-116
